# Supplementary material for: Effects of High Hydrostatic Pressure Combined with Vacuum-Freeze Drying on the Aroma-Active Compounds in Blended Pumpkin, Mango, and Jujube Juice
Source: Foods. 2021 Dec 20;10(12):3151. doi: 10.3390/foods10123151 (PMC8702150; doi:10.3390/foods10123151)
Supplement: Supplementary file 1 [file foods-10-03151-s001.zip]

Archive with 1 entries (1 files):
- foods-1484880-supplementary.pdf
